# Supplementary material for: Exploring molecular mechanisms of radioactive iodine therapy in thyroid cancer using single-cell RNA sequencing data
Source: Discov Oncol. 2026 Jan 3;17:213. doi: 10.1007/s12672-025-04317-x (PMC12864557; doi:10.1007/s12672-025-04317-x)
Supplement: Supplementary file 1 — Supplementary Material 1. [file 12672_2025_4317_MOESM1_ESM.csv]

x
DCUN1D5
HCK
TRAIP
UHRF1
TRIM6
KLHL35
FBXL8
ANKRD13B
ISG15
SOCS3
KBTBD12
GRN
PRKN
UBC
UBE2D1
UBE2D3
UBE2D2
RPS27A
UBE2L3
UBE2N
USP7
UBE3A
ITCH
UBA1
NEDD4
UBE2C
UBE2K
UBE2E1
UCHL1
UBE2I
NEDD4L
UBE2E3
HUWE1
USP14
USP5
RBX1
UBB
UBE2S
UBE2B
BTRC
STUB1
UBE2G2
VCP
MDM2
UBE2H
UBA52
UBE2G1
UBE2A
SMURF2
UBE2L6
UCHL3
USP8
SUMO1
UBE2T
SMURF1
UBE2W
USP9X
UBR5
USP2
UBA6
UBE3C
WWP1
OTUB1
UBE2J1
USP15
USP4
ARIH1
CDC34
UBE2M
UBE2J2
WWP2
UBE2V1
CUL1
COP1
USP1
SIAH1
USP11
UBE2D4
UBE2R2
UBE2E2
CBL
USP25
USP19
USP21
USP13
SQSTM1
UBA7
SIAH2
NEDD8
USP10
FBXW7
UBE2V2
UBE2O
UBR2
USP20
UBR1
UBE2Z
UBD
PSMD4
UBE2Q2
HERC2
RAD18
ARIH2
SUMO2
UBE2Q1
USP48
TP53
UBA3
SKP1
UFD1
RNF8
TRAF6
USP33
UHRF2
UBE2U
UBE3B
RNF19A
MIB1
UCHL5
SKP2
HECTD1
UBA5
HACE1
USP16
USP47
USP36
CUL3
MUL1
HECW1
USP3
HECW2
UBR4
RNF31
DTL
NHLRC1
AMFR
AREL1
SUMO3
USP24
USP9Y
USP38
USP22
USP28
UBE4B
USP44
TOPORS
UBR3
USP30
UBL4A
USP46
NPLOC4
PSMD2
RNF168
USP34
UIMC1
VHL
LTN1
USP18
DTX3L
MIB2
HERC4
HECTD3
CBLB
UBE3D
PELI1
HERC1
USP12
USP37
USP6
HERPUD1
USP39
HERC3
PJA2
OTUB2
USP26
USP32
ADRM1
PJA1
UBAP1
RFFL
UBQLN2
UBA2
USP35
USP40
DDB1
USP49
HERC6
HERC5
RBCK1
HECTD2
UBE2F
G2E3
USP17L2
CUL4A
UBR7
HECTD4
FAU
USP31
RNF216
USP29
TRIM25
UBL7
UBL5
TMUB1
UBE4A
USP43
RBBP6
CUL2
MAEA
BAP1
TMEM129
BRCA1
PELI2
TRAF2
UBFD1
UBE2L5
RNF5
SYVN1
USP51
USP42
UFM1
RNF40
XIAP
DTX1
UBE2QL1
DET1
RNF20
TRIP12
PELI3
TRIM21
UFC1
USP54
BIRC2
USP53
UBASH3B
SUMO4
ARK2C
NUB1
NEURL1
DTX4
FBXW11
NEURL3
MARCHF6
DTX2
USP17L24
UBAP2L
USP17L30
USP17L25
USP17L26
USP17L27
USP17L29
USP17L28
UBAP2
UBTD1
ZFP91
USP45
DTX3
RNF2
NEURL1B
TRIM63
USP27X
RCHY1
UBQLN1
CUL5
ZNF598
ZUP1
RNF144A
UBE2NL
UBL3
TRIM32
RNF111
CUL4B
ERCC8
MYCBP2
UBASH3A
SEL1L
TARDBP
USP50
UBTD2
USP17L5
CHFR
NEURL2
URM1
UBLCP1
ELOB
PCNA
TMUB2
RNF4
MARCHF8
ATXN3
HSPA8
LNX1
RNF125
CYLD
USP17L1
CBLC
OBI1
BIRC6
MGRN1
RAD23A
PSMC5
RNF213
FANCL
UBQLN4
BARD1
FZR1
PSMC3
ELOC
OTULIN
USP17L3
PSMC2
USPL1
HGS
RNF14
ZNRF1
MARCHF2
OPTN
ANAPC11
HSPA1A
MARCHF7
TRAF7
RLIM
USP17L12
USP17L22
USP17L18
USP17L13
USP17L11
USP17L17
USP17L20
USP17L10
USP17L15
USP17L19
USP17L21
HSPA4
GSK3B
SHPRH
IKBKG
RNF34
PSMC4
RNF41
KEAP1
BAG6
RNF139
NEURL4
MARCHF1
CBLL1
UBAC1
DCAF1
RNF123
TBK1
RNF144B
CTNNB1
PSMC1
PSMD1
SIAH3
SOD1
HSPA5
PRPF19
HNRNPA1
RNF25
RNF128
RNF146
CDC20
YOD1
FBXO7
TRAF3
HSP90AA1
FUS
RNF152
TRIM27
SNCA
TSG101
UBAP1L
FBXO11
RNF7
BIRC3
PSMC6
PSMA6
MAPT
PINK1
SPOP
UBOX5
PSMA5
MARCHF5
TNFAIP3
USP17L7
PSMA3
MYLIP
DZIP3
RNF114
RNF185
RING1
USP17L4
USP17L8
FAF2
EGFR
USP17L23
UBL4B
RNF138
ANAPC2
IQUB
RNF167
PSMA1
RAD23B
RFWD3
TRIM28
PSMD3
MARCHF4
DDB2
RNF115
HSPA1B
PSMA7
TRIM5
RNF181
CDC27
RNF126
RMND5A
HLTF
RNF19B
TRIM11
PSMD11
LRSAM1
TINCR
RNF43
PSMA2
PARP1
PSMB4
PSMD14
CAND1
PSMA4
MARCHF3
MKRN1
ANKUB1
RNF217
CCNF
TRIM56
ZNRF2
TRIM71
SH3RF1
PSMB1
CDC23
MARCHF10
RIGI
RNF169
NFE2L2
SHARPIN
PSMD12
CUL7
HIF1A
PSMB5
DCUN1D1
PML
RNF186
FBXL5
TRIM9
HDAC6
TRIM31
TRIM17
FBXO4
NFKBIA
PSMD7
PRKDC
TRIM62
RNF220
MID1
TRIM37
TRIM69
ATG7
CDKN2A
RNF170
TTC3
RNF166
FBXW8
MARCHF9
CDKN1B
SAE1
ANAPC1
MKRN2
STAM
RNF182
SEL1L2
PLIN4
ZNRF3
CCNB1IP1
SNCAIP
ANAPC7
EPS15
AMBRA1
UBXN7
BRCC3
TRIM65
PPIL2
FBXO3
CDKN1A
ZRANB1
HNRNPA2B1
PSMB7
HSPA9
PSMB6
FBXO2
PSMB2
PLAA
DCTN1
PSMD13
RNF135
CNOT4
BRAP
NDFIP1
RNF187
PSMB3
PSMD8
ASB2
NAE1
FBXO32
FBXW5
UBXN1
TRIM2
FAF1
COPS5
FBXO9
RNF180
PIAS4
TRIM39
CDC16
HSP90AB1
TRIM8
MARCHF11
STAMBP
TUBA4A
PFN1
CBLL2
IKBKB
RNF6
RNF149
KLHL3
TRIM50
TRIM13
RNF103
CUL9
KLHL20
RNF13
KCMF1
TRIM33
ANKIB1
PSMD6
TRIM41
DERL1
CDK1
PLK1
AKT1
RIPK1
ANAPC5
RNF10
CRBN
CXCR4
ANAPC10
BMI1
ZNRF4
RMND5B
TRIM23
PSME3
FBXO6
TRPC4AP
RNF38
RNF183
SPSB1
PTEN
TRIM68
FBXO31
PDZRN3
DNAJA1
TRIM58
CACUL1
VAPB
RPS3
NFKB1
TRIM24
SMAD7
KLHL21
TRIM22
SH3RF2
CLU
CCNB1
MAP3K7
COMMD1
FBXL2
FEM1C
AXIN1
TOLLIP
CACYBP
PEX12
PARK7
PEX10
MYC
TRIM7
ATXN2
MKRN3
MTOR
AUP1
RACK1
ATM
FBXO45
ANAPC4
PIAS1
CHUK
ARRB2
FBXL7
TRIM4
TRIM26
FBXO22
TRIM38
SETX
OTUD7B
KBTBD6
TRIM47
KLHL25
RC3H2
NBR1
FBXL3
KLHDC2
COPS6
RNF130
RNF11
ZSWIM8
FEM1A
KLHL13
TUBA1B
SPSB4
CCNE1
DCST1
MAP1LC3B
GLMN
FEM1B
PAN2
TRAF4
RNFT1
MATR3
FBXL14
KLHL42
MAP1LC3A
TRIM36
PEX2
MSL2
FBXO5
KLHL22
TUBB
BABAM2
MAP3K1
KCTD10
C9orf72
HNRNPH1
PSMB8
STAM2
UBXN2A
MID2
KLHL12
G3BP1
RNF26
FBXL19
FBXW2
ARRB1
PSMD5
PSMD9
TAB2
KLHL15
DAXX
TRIM52
PTTG1
BCL10
HSPD1
RANGAP1
KLHL9
FBXO10
NOSIP
EPM2A
RNF157
ZSWIM2
CCT2
PSMB9
PSMD10
YWHAE
BIRC7
HNRNPU
CCND1
ATG3
EP300
NSFL1C
ERBB4
HSPBP1
RNF121
MEX3C
SIRT2
MAVS
TRIML1
ATG12
SMAD3
INSIG1
WDR48
C10orf90
FBXL15
HNRNPK
KCTD13
XRCC5
SPRTN
CDC26
ANKRD13A
LOC102723564
LOC124906399
LOC124906400
LOC124906401
LOC124906402
LOC124906403
LOC124906405
LOC124906406
LOC124906408
LOC124906409
LOC124906410
LOC124906411
LOC124906412
LOC124906415
LOC124906416
LOC124906787
LOC128966573
LOC128966606
LOC128966617
LOC128966618
LOC128966619
LOC128966620
LOC128966621
LOC128966626
LOC128966670
LOC128966709
MALT1
NSMCE1
ESR1
SELENOS
TNF
PSME4
KLHDC10
PCBP2
NPM1
UBAC2
H2AC20
DDA1
DDI2
DCAF5
CASP8
CLTC
NCL
TCP1
SPOPL
IRF2BPL
NDFIP2
N4BP1
VPS36
CSNK2A1
GAPDH
JUN
COPS4
HDAC1
TRIM3
KLHL2
PKM
RELA
TRAF3IP2
SPSB2
COPS8
ASCC2
ASB4
IRAK1
JADE2
SGK1
FANCD2
RNF113A
PSEN1
SH3RF3
RPL11
RPN1
HTT
PPIA
DHX9
TRIM59
CDC73
MDM4
SIGMAR1
GAN
PAF1
POLR2A
TOM1
RB1
TRIM45
CDK5
SMAD2
BAG2
CDK2
RANBP9
FBXO21
TIA1
SIRT1
WSB1
TGFBR1
KPNB1
DNMT1
PTBP1
TRIM48
DDRGK1
TRAF1
CHEK2
FBXL4
FIG4
FANCI
RC3H1
CANX
IRF2BP1
CCT5
BUB3
DCAF13
YWHAQ
TAX1BP1
DIABLO
WDR26
ASB1
GABARAPL2
KBTBD7
TRIM35
LRPPRC
SOCS1
VIM
RPL5
TNFAIP1
OGT
KLHL24
AR
RNF145
KLHL8
HSPA1L
CSNK1A1
RUVBL2
FASN
HNRNPF
EEF2
SOCS2
PIN1
TRIM15
RPS20
AURKA
SGTA
PABPC1
SMAD1
GABARAP
DCAF12
UNKL
HNRNPM
RABGEF1
SENP2
TUBB4B
COPS3
FBXO44
HNRNPA3
TRIM16
HSPA6
EEF1A1
PPP2R1A
FBH1
CTR9
KCTD17
HSPB1
ANXA11
FBXW10
ANKRD13D
PIAS2
XRCC6
FBXL17
HSP90B1
CHEK1
SENP1
RPL4
RAG1
FBXL12
FBXO25
GPR37
DNAJB2
SKIC8
PRPH
RPL23
ARRDC1
ENO1
PRPF8
PPP1R11
NEMF
TOP2A
ATP5F1A
CCT8
FAAP20
PSME1
H2BC3
ANAPC13
DDX5
RNF133
FBXO17
IRF3
GCN1
ARMC8
RANBP2
POLH
APPBP2
SPG11
FBXO27
LRRC41
ANKRD9
NEFH
VPS28
TUBA1A
HNRNPC
FBXO30
BECN1
HIPK2
RPS2
ASB9
DDX17
RPS7
PSMF1
RPA1
CHMP2B
PPP2CA
ALS2
XPO1
ATXN3L
APP
SRC
NONO
TUBB3
SLC25A5
RNFT2
PEX5
PHGDH
H2AC4
MYH9
GGA3
TFRC
CCT3
UFL1
SFPQ
GID8
CCT4
E2F1
CCT6A
CCAR2
MAPK1
LMNB1
TUBA1C
MAGED1
FBXL20
CDK4
ERLIN2
RPS8
IVNS1ABP
TRIM34
ZYG11B
FBXL6
ILF3
FLNA
KIF5A
PDCD6IP
WDR77
YWHAZ
PACRG
SENP3
RAD51
HNRNPL
H2AX
FBXW4
APOBEC3G
RPA2
PGAM5
ASB6
WRNIP1
CFTR
STAT1
LMNA
ACTB
TP53BP1
PRMT1
GRB2
SPART
LRRK2
GBA1
MFN2
HNRNPDL
SPTLC1
ACLY
SYNCRIP
KLHDC1
MOCS3
KCTD5
CBS
MAP1LC3C
UNC13A
MCM7
MRE11
SLC25A13
DCAF15
UPF1
ENSG00000258677
PRKAR1A
TUBB2A
DNAJA2
E4F1
RPLP0
GRWD1
CAV1
RPS3A
UBQLN3
DCAF16
DCAF10
CCT7
TUBB6
KLHDC3
DDX3X
PSME2
RYBP
AIFM1
FBXO38
RBBP4
AURKB
RUVBL1
COPS7A
RPS6
MAD2L1
SMAD4
SPSB3
COPS2
PEDS1-UBE2V1
YBX1
TAB1
ASB11
BCL2
ZFAND2B
MAGEL2
FBXW9
TRIM40
OS9
GPS1
SENP6
ZFAND1
CDT1
TOP1
UBXN2B
RIPK2
MTHFD1
AIMP2
IGF2BP3
H2BC21
VDAC1
LMO7
FBL
HNRNPD
UBXN6
H4C1
ATP1A1
RPS11
BUB1B
ABRAXAS1
CSNK2B
DCAF8
RPL7
CALR
EIF3F
BRCA2
SLC25A3
TUFM
STAT3
RPS10
KLHL7
APC
TPI1
WDTC1
RPL7A
RPL6
GABARAPL1
RPS9
EIF3H
DCAF7
COPA
SART3
VCPIP1
KAT5
PRMT5
ANXA2
MED8
OTUD4
ANAPC16
WAC
OTUD1
FBXO24
ABL1
RPS15A
FBXO42
ENSG00000288637
BAG5
AKTIP
RRAGA
MAPK14
HLA-A
CHD4
RPS4X
SCAF4
RPL22
GNL3
ASCC3
YAP1
MDC1
TRAF5
MOV10
OTULINL
PRAME
EPRS1
RAN
POLD1
SF3B3
PRDX1
PIAS3
ARRDC4
RPL13
IARS1
CKS1B
LDHA
ELAVL1
KLHL18
HDAC2
MCL1
WASHC1
HSPA2
NOTCH1
RBM39
LEO1
EIF3A
NOP56
MECP2
MINDY3
ILF2
NOD2
KPNA2
BST2
LZTR1
PHB1
MAGEC2
UFSP2
SCAMP3
FBXL18
PABPC4
ATP5F1B
HNRNPR
PHB2
KCTD6
DYNC1H1
NFX1
SRSF1
SF3B1
EWSR1
DHX15
ASB7
CDK5RAP3
BFAR
ASB17
TASOR
EEF1G
RPL3
FBXL22
RARS1
RPSA
FARSA
SPTAN1
CAD
SUGT1
YPEL5
KDM1A
PRAMEF6
ASB3
ATG5
FOXO1
CALCOCO2
IFI27
RPS16
MTA1
TRIM72
GNL3L
SNAI1
RPL12
PCBP1
CASP3
SLC3A2
RPS18
MAP3K5
CDC25A
DERL2
SERBP1
RPS25
NEK1
SEPTIN5
UQCRC1
PTK2
FBXL13
TRIML2
KPNA1
UEVLD
MYBBP1A
NAP1L1
RPL18
HNRNPH2
ANG
EIF4A1
NOP53
CCNA2
FMR1
TNK2
RPS13
EMD
ASB8
IRS4
RPL10
CISH
OTUD3
PCNP
ALYREF
GHR
KDM2B
CKB
ZER1
PARP9
PSMB10
TUBB4A
RPL17
SMN1
AP2B1
OTUD5
TAB3
RPL28
KDM2A
GET4
EPN1
SSRP1
POLR2B
SEM1
DCAF11
SNRNP200
CSNK1D
EIF4G1
TMPO
BTBD1
RPS14
SYK
MYL6
TOM1L2
EIF4E2
PPP1CB
ECPAS
ALDOA
GTF2I
SF3A1
IRF7
RPL8
CDH1
TSC2
NLRP3
PRNP
CDK9
MACROH2A1
SSB
HNRNPUL1
MCM4
MCM3
HSPH1
BLM
KHDRBS1
SNRPN
CTSD
HNRNPA0
HADHA
TUBB2B
HCFC1
AGO2
TNFRSF1A
IGF2BP1
BAG1
RPL15
PCMT1
ASB12
FYN
ERLIN1
PNPLA6
CUEDC2
YWHAB
FAM8A1
MAPK8
RPL10A
SMC6
RHOA
JOSD1
RPL14
RPS17
RPLP2
TGFB1
BSG
ANKZF1
RPL18A
RPL19
DVL2
TANK
RPL9
NF2
MSH6
TP73
H3C1
DARS1
SPRY2
ENOPH1
ABCE1
AP2A1
RAD50
GSK3A
EGF
EIF3B
RPL27
ACTR2
DDX1
SUPT16H
CHCHD10
RPS5
LRR1
RPL24
SLC25A6
MYO6
ATP2A2
ZFAND4
G3BP2
CSNK2A2
IMPDH2
STING1
TNFRSF1B
ZAP70
CEP131
RAC1
FANCA
HERPUD2
HAT1
MVB12A
ATAD3A
NCCRP1
DCUN1D3
CAND2
DNAJC7
TNKS
LARP1
SMARCC1
EFTUD2
CHERP
HMGCR
CAPRIN1
H1-2
KCTD2
SF3B2
ATR
CCAR1
PCMTD1
DDX39B
TIMM50
JAK1
CSE1L
ATXN1
RPL23A
PPP2R2A
CFL1
IKBKE
RBBP8
GTPBP4
TNIP1
NLRP12
RPL13A
RPL27A
EEF1D
NUP93
VPS35
IPO7
GID4
EIF4A3
ATP5F1C
RANBP10
SND1
C1QBP
PSMA8
CAPZA1
MKI67
EIF2S1
GGA1
JOSD2
ZC3HAV1
CDC42
CREBBP
FBXW12
SMC3
BCAP31
AMOT
TECR
TSC1
ASB15
RPL30
RPN2
ASB13
CCDC50
ERBB2
H2AC18
HNRNPAB
PABPN1
OTUD6B
LDHB
SLC25A24
FBXO46
RPS12
LAS1L
BIRC5
RASSF1
NUMB
DVL1
WSB2
CBX3
MAPK3
DNM1L
MVB12B
MAP1B
RAF1
KBTBD8
LNX2
STT3B
DNAJA3
DCAF4
PGK1
ARCN1
DCAF17
KITLG
PRKCA
EPS15L1
WNK1
THRAP3
NOP58
CAPZB
FBXO15
BAX
BABAM1
SCRIB
U2AF2
EZH2
RPL31
PTK2B
RRM1
BAG3
TULP4
FBXO33
PRDX2
CRY1
XPC
SPTBN1
EIF2AK2
RTCB
SMC1A
HLA-C
MARS1
ATXN2L
RPS23
MIDN
SRSF7
SKI
PAICS
DCUN1D4
RAB7A
RPS24
ATP5PO
DDX18
FXR1
VCL
VPS37A
IGF1R
IPO5
RBM14
NACA
SH3KBP1
PIK3R1
ABCF1
KCNH2
TOP2B
MAGEA2
FBXL16
RTF1
MAT2A
RBBP7
RAE1
MARK2
RPS6KB1
PDIA6
H2BC9
RFC5
KCTD9
ATG10
EIF3E
P4HB
DDX21
PFKP
MYH10
NDUFS2
KLHL36
WDR24
ADAR
PCM1
EZR
HADHB
TXNIP
KIF11
SDHA
MCM5
BCLAF1
TCF25
RBMX
DNAJB1
POU5F1
TPP1
SEC16A
AP2M1
SAMHD1
MSH2
PRKACA
CORO7
MCM6
NUMA1
SMC4
PA2G4
RSL1D1
TXN
GART
TRIM43
TOMM20
MYD88
XRN2
KHSRP
H2BC15
ITSN1
NAT10
IREB2
JUP
ABRAXAS2
ZC3HC1
SRSF9
YWHAG
GFAP
PCGF2
UVSSA
TRIM14
TNPO1
COPS7B
ERCC6
ACTN4
MTREX
CFLAR
COPB1
SEC13
NLK
CBFB
CTNND1
POLI
MAGEA2B
CKAP5
SLC25A11
FBXO8
IQGAP1
DSP
ULK1
DDX6
MRPS22
KBTBD13
CTTN
WDR6
H2BC1
RPL35A
SEPTIN9
HLA-DRB1
PCGF6
HLA-B
AXIN2
MKLN1
RPL35
PPP1CA
SOCS6
H2BC5
TBL1XR1
SMC2
GANAB
ZBTB16
ACTG1
CKAP4
RFC3
STAU1
PODXL
GMPS
RPS15
SEC61A1
LRP6
FBXO43
EIF3D
RPL38
VDAC2
VTN
H2AZ1
NUP205
LAMP1
KARS1
RPL34
SMARCA5
GNB2
COPB2
RPL21
ABCD3
JKAMP
TARS1
DCAF6
DDOST
PPP1CC
HDAC3
JAK2
H2BC11
SLC1A5
GAPVD1
FBXO40
EIF3I
MAPK9
NXF1
NFKB2
EPB41L2
H2BC12
FBXO28
HACD3
MAGEF1
KLHL40
DHX30
NUP155
WDR5
CSDE1
PTPN23
NOTCH2
IMMT
NMI
GLUL
CUEDC1
PRDX6
TRAP1
AHCY
NDUFS1
DYRK2
MAGED2
GPI
PSAT1
U2SURP
NBN
STIP1
EIF3L
DNAJB6
KIF14
ABCB1
MINDY1
CALM1
KLF5
LYN
SART1
SOCS7
TUBG1
LARS1
MAP4
CRYAB
SRSF3
MTA2
RPS19
HAX1
EIF3M
NPEPPS
SMAD6
HNRNPH3
MET
CBX4
ZMYM2
CGAS
SSBP1
INSIG2
GGA2
KCTD21
SARM1
FLNB
SCN5A
OTUD6A
CDC37
KCTD11
TAF1
LATS1
YWHAH
MCM2
VPS25
NASP
TBL1X
BMAL1
ERH
STAT2
MINDY2
MYO1C
RPS26
TOM1L1
SSR4
GRB10
EIF2S3
GIGYF2
H2BC13
RPL29
CNOT1
CTNNA1
MED12
CAPN3
SKIC2
RFC2
SENP8
GNB1
EEF1A2
KRT18
DKC1
DCTN2
LRRC59
EIF4B
RFC1
NR3C1
RICTOR
CDCA3
TCOF1
CSNK1E
PPARG
RAB5A
ACACA
BLZF1
TKT
WDR1
ASB16
NUDT21
ALB
RPL26
NSUN2
SEH1L
PIK3C3
MED1
ACTL6A
VPS4A
EEF1B2
CASK
NUP133
RCN2
SKIL
TPP2
LAPTM5
CTPS1
MINDY4
HP1BP3
SEC31A
BUB1
EPB41L3
APBB1
KRT8
PYHIN1
DVL3
PPIB
TP53BP2
PEX14
PCGF1
FTSJ3
DNAH8
AP3D1
SLC16A1
IFIH1
MDN1
LBR
DCD
ASB14
RPL32
HSD17B12
IRAK4
H2AC14
MTCH2
RPL36
NOP2
ACTR1A
SNRPD3
RPTOR
IDE
SEC63
RRP1B
SRP72
RANBP1
KAT2A
STOML2
H2AC21
PRPF31
TMED10
GNAS
ASB18
QARS1
CIRBP
HSPA14
MFN1
RFC4
RAB1A
LCK
MYSM1
VPS37C
EGLN3
IFNAR1
TNKS2
PPARGC1A
NDUFS3
AP2A2
TLN1
HLA-DRA
WDSUB1
TRIM74
ARK2N
CHMP3
PLEC
PGRMC1
ABCF2
RTN4
STRAP
IRS1
ERLEC1
BACE1
TRIB3
SNRNP70
GARS1
ACIN1
RAB40C
ASB10
YTHDF2
DCUN1D2
H2AC11
AFG3L2
SET
RALY
SRPRB
H2BC4
ADRB2
H2AC12
RNF112
SMARCA4
MYO1B
CORO1C
NCBP1
SRSF6
AKAP8L
CASP1
ACTR3
DDX46
SEPTIN4
SRRM1
DRG1
ASB5
SRP14
FAM120A
UCK2
BID
IGBP1
SOCS5
H2AC25
H2AC1
CDKL5
TRADD
ENC1
NQO1
PRKAR2A
PRKAA1
SRPK1
RPS27
SERPINA1
CDC5L
SLC25A1
VAPA
DPM1
ITGB1
LMNB2
GTF3C1
TAF15
MED16
APEX1
SMCHD1
H1-10
SRP68
NOLC1
TICAM1
SCNN1A
ATAD3B
RNASE4
PTRH2
WDR82
UBTF
NCOA3
TP63
NSMCE3
CYFIP1
PUF60
COPG1
PCID2
MYOD1
AHSA1
TJP1
RBM8A
TMEM33
KRT14
FLNC
RALA
TUBB8
MOAP1
PURA
SP100
CHMP4B
KRAS
EXOSC9
FGFR2
PPP1R10
ANXA5
SIRT7
L3MBTL3
CFH
VARS1
AHNAK
FOXO3
PRDX4
CARD11
IGF2BP2
PDGFRB
SNRPD1
MTDH
SPATA2
CPSF1
ZCCHC3
EIF4E
TRIOBP
GDI2
STT3A
YY1
PPM1G
EIF2S2
FADD
TBC1D15
CHD1
LYAR
OBSL1
RHOT1
ATG16L1
SNRPA1
SRRM2
YBX3
VDAC3
ODC1
TLR4
ERBB3
CPSF6
DAZAP2
DBT
CCDC47
DEK
CAPZA2
H2BC14
MED17
FBXO41
RB1CC1
RCC2
SMARCE1
SERPINH1
RPA3
NUP160
POLDIP3
H2AC6
NR1H2
HNRNPUL2
SUZ12
KAT2B
EIF3C
SNRPD2
PDCD6
TRRAP
VPS18
ZFR
H2AC8
PRDX3
NUDC
MED6
RPLP1
CYCS
MRPS7
TRIM44
[truncated: 7,833 more rows]
