# Supplementary material for: Exploring molecular mechanisms of radioactive iodine therapy in thyroid cancer using single-cell RNA sequencing data
Source: Discov Oncol. 2026 Jan 3;17:213. doi: 10.1007/s12672-025-04317-x (PMC12864557; doi:10.1007/s12672-025-04317-x)
Supplement: Supplementary file 2 — Supplementary Material 2. [file 12672_2025_4317_MOESM2_ESM.csv]

x
NPY
TRPV6
MKRN3
KRT85
RAG2
GRIK2
HMGCS2
LGALS7B
RPH3A
SHH
INSM2
OCA2
SLC5A7
SERPIND1
TAGLN3
KIF1A
RET
AKR1B10
HP
KRT6B
DACT2
KRT17
MDGA2
SIK1
APOC3
